# Supplementary material for: Novel Application of a Surgeon-Operated Clysis Delivery System in Burn Surgery
Source: Eur Burn J. 2022 Mar 21;3(1):234–40. doi: 10.3390/ebj3010020 (PMC11575378; doi:10.3390/ebj3010020)
Supplement: Supplementary file 1 [file ebj-03-00020-s001.zip]

Archive with 1 entries (1 files):
- ebj-1609272-supplementary.mp4
